# Supplementary material for: Comparative Effects of Non-Composted and Composted Sewage Sludge from Wastewater Treatment Plants on the Physiological and Antioxidative Responses of Maize
Source: Plants (Basel). 2025 Jun 26;14(13):1955. doi: 10.3390/plants14131955 (PMC12251873; doi:10.3390/plants14131955)
Supplement: Supplementary file 1 [file plants-14-01955-s001.zip]

Archive with 1 entries (1 files):
- plants-3646462-supplementary.pdf
